# Supplementary material for: Extracellular vesicle-coupled miRNA profiles of chicken seminal plasma and their potential interaction with recipient cells
Source: Poult Sci. 2023 Sep 12;102(12):103099. doi: 10.1016/j.psj.2023.103099 (PMC10563059; doi:10.1016/j.psj.2023.103099)
Supplement: Supplementary file 1 [file mmc1.xls]

## Sheet: count＞10000
Table S1 All miRNAs with count >10,000 in the four breeds
id	length	seq	BJY_count	DY_count	IV_count	WL_count	BJY_TPM	DY_TPM	IV_TPM	WL_TPM	class
gga-miR-10b-5p	22	TACCCTGTAGAACCGAATTTGT	3961253	3747716	4704312	4046807	486512	436736	478354	362164	exist
gga-miR-100-5p	22	AACCCGTAGATCCGAACTTGTG	911338	868974	974929	1625978	111928	101265	99134.8	145515	exist
gga-miR-10a-5p	22	TACCCTGTAGATCCGAATTTGT	826626	821189	978132	1000880	101524	95696.4	99460.5	89572.4	exist
gga-miR-181a-5p	23	AACATTCAACGCTGTCGGTGAGT	142425	203963	213226	530117	17492.3	23768.6	21681.7	47442.1	exist
gga-miR-26a-2-5p	22	TTCAAGTAATCCAGGATAGGCT	144617	308951	259162	334589	17761.5	36003.3	26352.7	29943.6	exist
gga-miR-26a-5p	21	TTCAAGTAATCCAGGATAGGC	144581	308879	259104	334540	17757.1	35994.9	26346.8	29939.2	exist
gga-miR-148a-3p	22	TCAGTGCACTACAGAACTTTGT	160943	146794	167787	202940	19766.6	17106.5	17061.3	18161.8	exist
gga-miR-99a-5p	22	AACCCGTAGATCCGATCTTGTG	75049	161488	209492	204979	9217.34	18818.8	21302	18344.3	exist
gga-miR-191-5p	23	CAACGGAATCCCAAAAGCAGCTG	67988	147584	173339	167603	8350.12	17198.5	17625.8	14999.4	exist
gga-miR-146c-5p	23	TGAGAACTGAATTCCATGGACTG	132076	82047	76621	203846	16221.3	9561.26	7791.14	18242.9	exist
gga-miR-21-5p	22	TAGCTTATCAGACTGATGTTGA	100140	72127	83319	173609	12299	8405.24	8472.22	15536.9	exist
gga-miR-200a-3p	22	TAACACTGTCTGGTAACGATGT	58753	37635	43792	136261	7215.9	4385.75	4452.95	12194.5	exist
gga-let-7a-5p	22	TGAGGTAGTAGGTTGTATAGTT	36308	105491	64128	62269	4459.26	12293.3	6520.8	5572.68	exist
gga-let-7j-5p	22	TGAGGTAGTAGGTTGTATAGTT	36190	105210	63969	62164	4444.77	12260.5	6504.63	5563.29	exist
gga-miR-2954	22	CATCCCCATTCCACTCCTAGCA	21916	115510	100009	23968	2691.67	13460.8	10169.3	2144.98	exist
gga-let-7f-5p	22	TGAGGTAGTAGATTGTATAGTT	53406	47431	35825	59151	6559.2	5527.32	3642.83	5293.64	exist
gga-miR-30d	22	TGTAAACATCCCCGACTGGAAG	36170	45283	47583	65981	4442.31	5277.01	4838.44	5904.88	exist
gga-miR-125b-5p	22	TCCCTGAGACCCTAACTTGTGA	13084	78771	63792	34358	1606.95	9179.49	6486.63	3074.82	exist
gga-miR-200b-3p	23	TAATACTGCCTGGTAATGATGAT	17363	25663	17913	49823	2132.48	2990.61	1821.47	4458.84	exist
gga-let-7b	22	TGAGGTAGTAGGTTGTGTGGTT	10395	42172	26443	23105	1276.69	4914.47	2688.83	2067.75	exist
gga-miR-30a-5p	22	TGTAAACATCCTCGACTGGAAG	26650	17270	16871	32375	3273.09	2012.54	1715.51	2897.36	exist
gga-miR-204	22	TTCCCTTTGTCATCCTATGCCT	4135	42136	33023	10819	507.851	4910.27	3357.91	968.232	exist
gga-miR-211	22	TTCCCTTTGTCATCCTATGCCT	4135	42136	33023	10819	507.851	4910.27	3357.91	968.232	exist
gga-miR-22-3p	22	AAGCTGCCAGTTGAAGAACTGT	10468	21291	22663	24732	1285.65	2481.12	2304.47	2213.36	exist
gga-miR-24-3p	22	TGGCTCAGTTCAGCAGGAACAG	7924	19850	23107	27276	973.207	2313.2	2349.61	2441.03	exist
gga-miR-92-3p	21	TATTGCACTTGTCCCGGCCTG	12896	18013	15378	19688	1583.86	2099.13	1563.7	1761.95	exist
gga-miR-363-3p	23	AATTGCACGGTATCCATCTGTAA	11519	5479	6477	30976	1414.74	638.489	658.608	2772.16	exist
gga-miR-489-3p	23	AGTGACATCATATGTACGGCTGC	2856	23290	16833	10090	350.767	2714.08	1711.65	902.991	exist
gga-let-7c-5p	22	TGAGGTAGTAGGTTGTATGGTT	5902	20005	12521	10145	724.87	2331.26	1273.19	907.913	exist
gga-miR-101-3p	22	GTACAGTACTGTGATAACTGAA	10069	4485	3883	23138	1236.65	522.655	394.839	2070.7	exist
gga-miR-425-5p	23	AATGACACGATCACTCCCGCTGA	4211	10999	10717	7518	517.185	1281.76	1089.75	672.814	exist
gga-let-7g-5p	21	TGAGGTAGTAGTTTGTACAGT	5106	10074	5681	11515	627.107	1173.96	577.667	1030.52	exist
miR-10-x	23	ACCCTGTAGATCCGAATTTGTGA	99748	109456	106855	106015	12250.8	12755.3	10865.5	9487.67	known
miR-100-z	23	AACCCGTCGATCCGAACTTGTGA	34843	10701	10543	20452	4279.33	1247.03	1072.06	1830.33	known
miR-100-x	23	AACCCGTCGATCCGAACTTGTGT	21533	7190	8091	12650	2644.63	837.879	822.726	1132.1	known
miR-2954-y	24	CATCCCCATTCCACTCCTAGCAGT	4550	21549	17677	4580	558.82	2511.19	1797.47	409.881	known
miR-181-x	23	AACATTCAACGCTGTCGGGGAGA	10169	6252	1391	2818	1248.93	728.57	141.443	252.193	known
novel-m0001-3p	22	CCTGTTCTAGGTTACTTGGCTC	17564	23268	24795	20566	2157.17	2711.51	2521.26	1840.53	novel
