# Supplementary material for: Extracellular vesicle-coupled miRNA profiles of chicken seminal plasma and their potential interaction with recipient cells
Source: Poult Sci. 2023 Sep 12;102(12):103099. doi: 10.1016/j.psj.2023.103099 (PMC10563059; doi:10.1016/j.psj.2023.103099)
Supplement: Supplementary file 2 [file mmc2.xlsx]

## Sheet: Sheet1
Supplementary Table S2 The common miRNAs in the current study with other species
current study	bovine	human	porcine	common
miR-10b-5p	let-7d	miR-375	let-7d-5p	miR-30a-5p
miR-100-5p	miR-103	miR-125b-5p	miR-100	miR-30b-3p
miR-10a-5p	miR-100	miR-10b-5p	let-7i-5p	miR-17-5p
miR-181a-5p	let-7f	miR-22-3p	let-7f-3p	miR-30e-5p
miR-26a-2-5p	let-7b	miR-148a-3p	let-7c	miR-99a-5p
miR-26a-5p	let-7a-5p	let-7b-5p	let-7a	miR-375
miR-148a-3p	let-7g	miR-423-5p	let-7f-5p	miR-30b-5p
miR-99a-5p	let-7i	let-7f-5p	let-7g	miR-17-3p
miR-191-5p	miR-1	miR-30d-5p	let-7i-3p	miR-193a-5p
miR-146c-5p	let-7e	miR-99a-5p	let-7e	miR-24-3p
miR-21-5p	let-7c	let-7a-5p	let-7d-3p	miR-22-3p
miR-200a-3p	miR-101	let-7c-5p	miR-1	miR-22-5p
let-7a-5p	miR-105a	miR-151a-5p	miR-101	miR-126-5p
let-7j-5p	miR-106a	miR-10a-5p	miR-105-1	miR-425-5p
miR-2954	miR-105b	miR-29b-3p	miR-103	miR-21-5p
let-7f-5p	miR-106b	miR-26a-5p	miR-105-2	miR-99a-3p
miR-30d	miR-107	miR-363-3p	miR-106a	miR-425-3p
miR-125b-5p	miR-10a	miR-151a-3p	miR-107	miR-21-3p
miR-200b-3p	miR-10b	miR-191-5p	miR-10a-3p	miR-142-5p
let-7b	miR-1179	miR-429	miR-10a-5p	miR-455-3p
miR-30a-5p	miR-1185	miR-320a	miR-10b	miR-206
miR-204	miR-1193	miR-149-5p	miR-122-3p
miR-211	miR-1197	miR-26b-5p	miR-1224
miR-22-3p	miR-122	miR-30a-5p	miR-122-5p
miR-24-3p	miR-122	miR-25-3p	miR-1249
miR-92-3p	miR-1224	miR-125a-5p	miR-124a
miR-363-3p	miR-1225-3p	miR-20b-5p	miR-125a
miR-489-3p	miR-1246	miR-28-3p	miR-125b
let-7c-5p	miR-1247-3p	let-7i-5p	miR-126-3p
miR-27b-3p	miR-1247-5p	miR-27b-3p	miR-126-5p
miR-181b-5p	miR-1248	miR-28-5p	miR-127
miR-101-3p	miR-1249	miR-92a-3p	miR-1271-3p
miR-148b-3p	miR-124a	miR-24-3p	miR-1271-5p
miR-425-5p	miR-124b	miR-891a-5p	miR-1277
let-7g-5p	miR-125a	miR-574-5p	miR-128
miR-181a-3p	miR-125b	miR-29c-3p	miR-1285
miR-20a-5p	miR-1260b	miR-29a-3p	miR-1296-3p
miR-30c-5p	miR-126-3p	miR-16-5p	miR-1296-5p
let-7i	miR-126-5p	miR-99b-5p	miR-129a-3p
miR-103-3p	miR-127	let-7g-5p	miR-129a-5p
miR-125b-3p	miR-1271	let-7e-5p	miR-129b
miR-21-3p	miR-1277	miR-30c-5p	miR-1306-3p
miR-200b-5p	miR-128	miR-335-5p	miR-1306-5p
miR-140-3p	miR-1281	miR-19b-3p	miR-1307
let-7k-5p	miR-1282	miR-27a-3p	miR-130a
miR-10b-3p	miR-1284	miR-96-5p	miR-130b-3p
miR-146a-5p	miR-1287	miR-107	miR-130b-5p
miR-146b-5p	miR-129	miR-342-3p	miR-132
miR-458a-3p	miR-1291	miR-135a-5p	miR-133a-3p
miR-184-3p	miR-129-3p	miR-574-3p	miR-133a-5p
miR-429-3p	miR-129-5p	miR-30e-5p	miR-133b
miR-219b	miR-1296	miR-106b-5p	miR-1343
miR-128-3p	miR-1298	miR-93-5p	miR-135
miR-30a-3p	miR-1301	miR-148a-5p	miR-136-3p
miR-425-3p	miR-1306	miR-100-5p	miR-136-5p
miR-222a	miR-1307	miR-423-3p	miR-137
miR-23b-3p	miR-130a	miR-532-5p	miR-138
miR-17-5p	miR-130b	let-7d-5p	miR-1388
miR-215-5p	miR-132	miR-23b-3p	miR-139-3p
let-7l-5p	miR-133a	miR-32-5p	miR-139-5p
miR-203a	miR-133b	miR-744-5p	miR-140-3p
miR-146c-3p	miR-133c	miR-30b-5p	miR-140-5p
miR-143-3p	miR-134	miR-103a-3p	miR-141
miR-200a-5p	miR-1343-3p	miR-30a-3p	miR-142-3p
miR-210a-5p	miR-1343-5p	miR-361-5p	miR-142-5p
miR-30e-3p	miR-135a	miR-17-3p	miR-143-3p
miR-221-3p	miR-135b	miR-892a	miR-143-5p
miR-107-3p	miR-136	miR-23a-3p	miR-144
miR-30b-5p	miR-137	miR-101-3p	miR-145-3p
miR-30e-5p	miR-138	miR-320b	miR-145-5p
miR-375	miR-1388-3p	miR-320b	miR-1468
miR-202-5p	miR-139	miR-106a-5p	miR-146a-3p
miR-30c-1-3p	miR-140	miR-888-5p	miR-146a-5p
miR-20b-5p	miR-141	miR-200c-3p	miR-146b
miR-10a-3p	miR-142-3p	miR-484	miR-148a-3p
miR-16c-5p	miR-142-5p	miR-30e-3p	miR-148a-5p
miR-29a-3p	miR-143	miR-146a-5p	miR-148b-3p
miR-135a-5p	miR-144	miR-328-3p	miR-148b-5p
miR-1388a-5p	miR-145	miR-193a-5p	miR-149
miR-34b-5p	miR-146a	miR-193a-3p	miR-150
miR-29c-3p	miR-146b	miR-98-5p	miR-151-3p
miR-191-3p	miR-147	miR-17-5p	miR-151-5p
miR-106-5p	miR-148a	miR-205-5p	miR-152
miR-122-5p	miR-148b	miR-148b-3p	miR-153
miR-34c-5p	miR-149-3p	miR-183-5p	miR-155-3p
miR-29b-3p	miR-149-5p	miR-146b-5p	miR-155-5p
miR-221-5p	miR-150	miR-941	miR-15a
miR-30c-2-3p	miR-151-3p	miR-339-3p	miR-15b
miR-31-5p	miR-151-5p	miR-200a-5p	miR-16
miR-202-3p	miR-152	miR-203a	miR-17-3p
miR-338-3p	miR-153	miR-221-3p	miR-17-5p
miR-210a-3p	miR-154a	miR-200b-5p	miR-181a
miR-499-5p	miR-154b	miR-122-5p	miR-181b
miR-142-5p	miR-154c	miR-186-5p	miR-181c
miR-16-5p	miR-155	miR-196b-5p	miR-181d-3p
miR-19b-3p	miR-15a	miR-195-5p	miR-181d-5p
miR-338-5p	miR-15b	miR-15a-5p	miR-182
miR-146b-3p	miR-16a	miR-192-5p	miR-183
miR-1663-3p	miR-16b	miR-361-3p	miR-1839-3p
miR-1662	miR-17-3p	miR-210-3p	miR-1839-5p
miR-2131-5p	miR-17-5p	miR-200b-3p	miR-184
miR-1559-5p	miR-181a	miR-141-3p	miR-1842
miR-34b-3p	miR-181b	miR-181a-5p	miR-185
miR-1731-5p	miR-181c	miR-29c-5p	miR-186-3p
miR-183	miR-181d	let-7d-3p	miR-186-5p
miR-456-3p	miR-182	miR-152-3p	miR-187
miR-1451-5p	miR-183	miR-193b-3p	miR-18a
miR-132a-5p	miR-184	miR-200a-3p	miR-18b
miR-1329-5p	miR-185	miR-128-3p	miR-190a
miR-216a	miR-186	miR-20a-5p	miR-190b
miR-196-1-3p	miR-187	miR-34c-5p	miR-191
miR-182-5p	miR-188	miR-582-3p	miR-192
miR-135a-2-3p	miR-18a	miR-194-5p	miR-193a-3p
miR-3523	miR-18b	miR-769-5p	miR-193a-5p
let-7a-3p	miR-190a	miR-362-5p	miR-194a-3p
let-7k-3p	miR-190b	miR-486-5p	miR-194a-5p
miR-26a-3p	miR-191	miR-451a	miR-194b-3p
miR-199-5p	miR-192	miR-421	miR-194b-5p
miR-146a-3p	miR-193a	miR-15b-5p	miR-195
let-7d	miR-193a-3p	miR-125b-2-3p	miR-196a
miR-205a	miR-193a-5p	miR-181a-2-3p	miR-196b-3p
miR-194	miR-193b	miR-185-5p	miR-196b-5p
miR-148b-5p	miR-194	miR-151b	miR-199a-3p
miR-19a-3p	miR-195	miR-339-5p	miR-199a-5p
miR-383-5p	miR-196a	let-7b-3p	miR-199b-3p
miR-1456-5p	miR-196b	miR-33b-5p	miR-199b-5p
miR-148a-5p	miR-197	miR-202-3p	miR-19a
miR-34c-3p	miR-199a-3p	miR-497-5p	miR-19b
miR-196-5p	miR-199a-5p	miR-324-5p	miR-200b
miR-130b-5p	miR-199b	miR-141-5p	miR-202-3p
miR-1306-3p	miR-199c	miR-513c-5p	miR-202-5p
miR-1729-5p	miR-19a	miR-10b-3p	miR-204
miR-9-5p	miR-19b	miR-1299	miR-205
miR-29b-2-5p	miR-200a	miR-34a-5p	miR-206
miR-130c-3p	miR-200b	miR-629-5p	miR-208b
miR-2184a-5p	miR-200c	miR-582-5p	miR-20a-3p
miR-7	miR-202	miR-140-5p	miR-20a-5p
miR-301b-5p	miR-204	miR-365b-3p	miR-20b
miR-1552-5p	miR-205	miR-378a-3p	miR-210
miR-32-5p	miR-206	miR-125a-3p	miR-212
let-7a-2-3p	miR-208a	miR-197-3p	miR-21-3p
miR-33-2-5p	miR-208b	miR-140-3p	miR-214-3p
miR-33-5p	miR-20a	miR-33a-5p	miR-214-5p
miR-155	miR-20b	miR-1180-3p	miR-215
miR-140-5p	miR-210	miR-32-3p	miR-21-5p
miR-96-5p	miR-211	miR-892b	miR-216
miR-6608-3p	miR-212	miR-890	miR-217
miR-18a-5p	miR-21-3p	miR-22-5p	miR-218
miR-12258-5p	miR-214	miR-10a-3p	miR-218-3p
miR-199-3p	miR-215	miR-30b-3p	miR-218-5p
miR-7455-3p	miR-21-5p	miR-1323	miR-218b
miR-124a-3p	miR-216a	miR-517b-3p	miR-219a
miR-1560-3p	miR-216b	miR-1307-3p	miR-219b-3p
miR-1786	miR-217	miR-320c	miR-221-3p
miR-1552-3p	miR-218	miR-589-5p	miR-221-5p
miR-3525	miR-219	miR-135b-5p	miR-222
let-7j-3p	miR-219-3p	miR-338-5p	miR-223
miR-217-5p	miR-219-5p	miR-30c-2-3p	miR-22-3p
miR-212-5p	miR-221	miR-874-3p	miR-224
miR-460a-5p	miR-222	miR-1296-5p	miR-22-5p
miR-455-5p	miR-223	miR-7-1-3p	miR-2320-3p
miR-1779	miR-22-3p	miR-590-3p	miR-2320-5p
miR-126-3p	miR-224	miR-27b-5p	miR-2366
miR-1736-3p	miR-22-5p	miR-222-3p	miR-23a
miR-99a-3p	miR-23a	miR-9-3p	miR-23b
miR-6542-3p	miR-23b-3p	miR-193b-5p	miR-2411
miR-1a-3p	miR-23b-5p	miR-532-3p	miR-24-1-5p
miR-181b-1-3p	miR-24	miR-1260b	miR-24-2-5p
miR-1759-5p	miR-24-3p	miR-187-3p	miR-24-3p
miR-27b-5p	miR-25	miR-126-5p	miR-2483
miR-10c-5p	miR-26a	miR-1301-3p	miR-26a
miR-145-3p	miR-26b	miR-132-3p	miR-26b-3p
miR-130b-3p	miR-26c	miR-143-3p	miR-26b-5p
miR-34a-3p	miR-27a-3p	miR-181b-5p	miR-27a
miR-1416-5p	miR-27a-5p	miR-20b-3p	miR-27b-3p
miR-126-5p	miR-27b	miR-30c-1-3p	miR-27b-5p
miR-12266-3p	miR-28	miR-21-5p	miR-28-3p
miR-2131-3p	miR-296-3p	miR-19a-3p	miR-28-5p
miR-187-5p	miR-296-5p	miR-153-3p	miR-296-3p
miR-455-3p	miR-299	miR-218-5p	miR-296-5p
miR-190a-3p	miR-29a	miR-501-3p	miR-299
miR-216b	miR-29b	miR-155-5p	miR-29a-3p
miR-147	miR-29c	miR-4454	miR-29a-5p
miR-10585-5p	miR-29d-3p	miR-892c-3p	miR-29b
miR-1452	miR-29d-5p	miR-1307-5p	miR-29c
miR-15c-5p	miR-29e	miR-892c-5p	miR-301
miR-128-1-5p	miR-301a	miR-99b-3p	miR-30a-3p
miR-6631-5p	miR-301b	miR-1270	miR-30a-5p
miR-1729-3p	miR-302a	miR-494-3p	miR-30b-3p
miR-214b-3p	miR-302b	miR-30d-3p	miR-30b-5p
miR-206	miR-302c	miR-3065-3p	miR-30c-1-3p
miR-6546-5p	miR-302d	miR-424-5p	miR-30c-3p
let-7f-3p	miR-3064	miR-425-5p	miR-30c-5p
miR-9-4-3p	miR-30a-5p	miR-363-5p	miR-30d
miR-34a-5p	miR-30b-3p	miR-99a-3p	miR-30e-3p
miR-106-3p	miR-30b-5p	miR-365a-3p	miR-30e-5p
miR-2188-5p	miR-30c	miR-504-5p	miR-31
miR-489-5p	miR-30d	miR-660-5p	miR-32
miR-726-3p	miR-30e-5p	miR-330-3p	miR-320
miR-6550-3p	miR-30f	miR-652-3p	miR-323
miR-1724	miR-31	miR-381-3p	miR-324
miR-301b-3p	miR-32	miR-628-3p	miR-325
miR-15b-5p	miR-320a	miR-424-3p	miR-326
miR-12211-3p	miR-320b	miR-18b-5p	miR-328
miR-138-2-3p	miR-323	miR-508-3p	miR-330
miR-1388a-3p	miR-324	miR-625-5p	miR-331-3p
miR-145-5p	miR-326	miR-92b-3p	miR-331-5p
miR-223	miR-328	miR-2110	miR-335
miR-363-5p	miR-329a	miR-181d-5p	miR-338
miR-218-5p	miR-329b	let-7a-3p	miR-339
miR-6582-3p	miR-330	miR-449a	miR-339-3p
miR-12225-3p	miR-331-3p	miR-125b-1-3p	miR-339-5p
miR-15a	miR-331-5p	miR-106b-3p	miR-33b-3p
let-7l-3p	miR-335	miR-7641	miR-33b-5p
miR-129-5p	miR-338	miR-576-3p	miR-340
miR-1677-5p	miR-339a	miR-3912-3p	miR-342
miR-12226-5p	miR-339b	miR-598-3p	miR-345-3p
miR-193a-5p	miR-33a	let-7c-3p	miR-345-5p
miR-449d-5p	miR-33b	miR-331-5p	miR-34a
miR-1451-3p	miR-340	miR-891b	miR-34c
miR-22-5p	miR-342	miR-425-3p	miR-3613
miR-15c-3p	miR-345-3p	miR-518b	miR-361-3p
miR-1574-3p	miR-345-5p	miR-1255a	miR-361-5p
miR-7449-3p	miR-346	miR-545-3p	miR-362
miR-17-3p	miR-34a	miR-25-5p	miR-363
miR-101-2-5p	miR-34b	miR-1908-5p	miR-365-3p
miR-12293-3p	miR-34c	miR-3617-5p	miR-365-5p
miR-153-3p	miR-361	miR-509-3-5p	miR-369
miR-30b-3p	miR-362-3p	miR-301a-3p	miR-370
miR-449a	miR-362-5p	miR-519d-3p	miR-371-5p
miR-449c-3p	miR-363	let-7i-3p	miR-374a-3p
miR-6582-5p	miR-365-3p	miR-181c-5p	miR-374a-5p
miR-130c-5p	miR-365-5p	miR-24-1-5p	miR-374b-3p
miR-133a-3p	miR-367	miR-195-3p	miR-374b-5p
let-7g-3p	miR-369-3p	miR-454-3p	miR-375
miR-138-1-3p	miR-369-5p	miR-517a-3p	miR-376a-3p
miR-20b-3p	miR-370	miR-548o-3p	miR-376a-5p
miR-18b-5p	miR-371	miR-331-3p	miR-376b
miR-12223-3p	miR-374a	miR-31-5p	miR-376c
miR-29b-1-5p	miR-374b	miR-382-5p	miR-378
miR-6548-5p	miR-375	miR-510-5p	miR-378b-3p
miR-1684b-3p	miR-376a	miR-502-3p	miR-381-3p
miR-1781-3p	miR-376b	miR-324-3p	miR-381-5p
miR-6604-5p	miR-376c	miR-345-5p	miR-382
miR-6648-3p	miR-376d	miR-500a-5p	miR-383
miR-1306-5p	miR-376e	miR-1292-5p	miR-411
miR-1805-3p	miR-377	let-7g-3p	miR-421-3p
miR-92-5p	miR-378	miR-147b	miR-421-5p
miR-12223-5p	miR-378b	miR-95-3p	miR-423-3p
miR-214b-5p	miR-378c	miR-139-5p	miR-423-5p
miR-365-3p	miR-378d	miR-4667-5p	miR-424-3p
miR-6555-5p	miR-379	miR-224-5p	miR-424-5p
miR-132c-5p	miR-380-3p	miR-34c-3p	miR-425-3p
miR-1666	miR-380-5p	miR-3152-5p	miR-425-5p
miR-12211-5p	miR-381	miR-495-3p	miR-429
miR-130a-5p	miR-382	miR-7705	miR-432-3p
let-7c-3p	miR-383	miR-202-5p	miR-432-5p
miR-143-5p	miR-409a	miR-514a-5p	miR-4331-3p
miR-1453	miR-409b	miR-508-5p	miR-4331-5p
miR-130a-3p	miR-410	miR-509-5p	miR-4332
miR-187-3p	miR-411a	miR-379-5p	miR-4334-3p
miR-3529	miR-411b	miR-26b-3p	miR-4334-5p
miR-190b-5p	miR-411c-3p	miR-149-3p	miR-4335
miR-222b-3p	miR-411c-5p	miR-93-3p	miR-4337
miR-1720-3p	miR-412	miR-409-3p	miR-4338
miR-6669-3p	miR-421	miR-20a-3p	miR-450a
miR-12240-3p	miR-423-3p	miR-29b-1-5p	miR-450b-3p
miR-133b	miR-423-5p	miR-365b-5p	miR-450b-5p
miR-133c-3p	miR-424-3p	miR-671-5p	miR-450c-3p
miR-205b	miR-424-5p	miR-204-5p	miR-450c-5p
miR-454-3p	miR-425-3p	miR-519a-3p	miR-451
miR-6656-5p	miR-425-5p	miR-590-5p	miR-452
miR-1698	miR-429	miR-1	miR-454
miR-6516-5p	miR-431	miR-1273g-3p	miR-455-3p
miR-1555-3p	miR-432	miR-1277-5p	miR-455-5p
miR-10585-3p	miR-433	miR-376c-3p	miR-484
miR-12292-5p	miR-448	miR-365a-5p	miR-486
miR-1710	miR-449a	miR-5588-5p	miR-487b
miR-1716	miR-449b	miR-1251-5p	miR-489
miR-12247-5p	miR-449c	miR-296-5p	miR-490
miR-3536	miR-449d	miR-373-3p	miR-490-3p
miR-7442-5p	miR-450a	miR-548ay-3p	miR-490-5p
miR-12272-3p	miR-450b	miR-221-5p	miR-491
miR-1551-5p	miR-451	miR-2115-3p	miR-493-3p
miR-1591-3p	miR-452	miR-4286	miR-493-5p
miR-1717	miR-4523	miR-450a-5p	miR-494
miR-33-3p	miR-453	miR-204-3p	miR-497
miR-10-x	miR-454	miR-4677-3p	miR-499-3p
miR-100-z	miR-455-3p	miR-4796-3p	miR-499-5p
miR-100-x	miR-455-5p	miR-517c-3p	miR-500-3p
miR-2954-y	miR-483	miR-671-3p	miR-500-5p
miR-21-x	miR-484	miR-127-3p	miR-503
miR-4454-z	miR-485	miR-512-3p	miR-504
miR-30-x	miR-486	miR-6734-5p	miR-505
miR-148-y	miR-487a	miR-372-3p	miR-532-3p
miR-181-x	miR-487b	miR-191-3p	miR-532-5p
miR-2954-x	miR-488	miR-524-5p	miR-542-3p
miR-99-z	miR-489	miR-6515-5p	miR-542-5p
miR-7977-z	miR-490	miR-3163	miR-545-3p
miR-92-y	miR-491	miR-501-5p	miR-545-5p
let-7-x	miR-493	miR-3131	miR-551a
miR-125-y	miR-494	miR-335-3p	miR-574-3p
miR-23-y	miR-495	miR-1303	miR-574-5p
miR-125-z	miR-496	miR-21-3p	miR-582-3p
miR-146-x	miR-497	miR-326	miR-582-5p
let-7-y	miR-499	miR-383-5p	miR-615
miR-26-y	miR-500	miR-188-3p	miR-628-3p
miR-2970-y	miR-502a	miR-18a-5p	miR-628-5p
miR-101-y	miR-502b	miR-377-3p	miR-6516
miR-204-x	miR-503-3p	miR-129-1-3p	miR-652
miR-489-y	miR-503-5p	miR-486-3p	miR-6529
miR-27-y	miR-504	miR-520a-5p	miR-660
miR-2478-z	miR-505	miR-26a-1-3p	miR-664-3p
miR-99-x	miR-532	miR-550a-5p	miR-664-5p
miR-204-y	miR-539	miR-27a-5p	miR-670
miR-2970-x	miR-541	miR-4647	miR-671-3p
miR-200-y	miR-542-5p	miR-525-5p	miR-671-5p
miR-3968-z	miR-543	miR-6821-5p	miR-676-3p
miR-184-y	miR-544a	miR-1284	miR-676-5p
miR-191-x	miR-544b	miR-539-3p	miR-6782-3p
miR-9995-y	miR-545-3p	miR-6837-3p	miR-708-3p
miR-425-x	miR-545-5p	miR-216b-5p	miR-708-5p
miR-17-y	miR-551a	miR-3615	miR-7134-3p
miR-2779-z	miR-551b	miR-450b-5p	miR-7134-5p
miR-10-z	miR-562	miR-548k	miR-7135-3p
miR-139-x	miR-568	miR-660-3p	miR-7135-5p
miR-26-x	miR-574	miR-935	miR-7136-3p
miR-125-x	miR-582	miR-142-5p	miR-7136-5p
miR-7550-x	miR-584	miR-3127-5p	miR-7137-3p
miR-11202-x	miR-592	miR-342-5p	miR-7137-5p
miR-363-y	miR-599	miR-518d-5p	miR-7138-3p
miR-140-y	miR-615	miR-6715b-3p	miR-7138-5p
miR-21-y	miR-628	miR-215-5p	miR-7139-3p
miR-30-y	miR-631	miR-2276-3p	miR-7139-5p
miR-1260-z	miR-652	miR-3177-3p	miR-7140-3p
miR-148-z	miR-653	miR-3605-5p	miR-7140-5p
miR-9993-y	miR-654	miR-455-3p	miR-7141-3p
miR-203-y	miR-655	miR-4723-5p	miR-7141-5p
miR-141-y	miR-656	miR-493-3p	miR-7142-3p
miR-1386-z	miR-658	miR-3918	miR-7142-5p
miR-33-y	miR-660	miR-522-3p	miR-7143-3p
let-7-z	miR-664a	miR-548ay-5p	miR-7143-5p
miR-23-z	miR-664b	miR-708-3p	miR-7144-3p
miR-24-y	miR-665	miR-200c-5p	miR-7144-5p
miR-24-x	miR-669	miR-323a-3p	miR-7-3p
miR-181-y	miR-670	miR-1250-5p	miR-744
miR-425-y	miR-671	miR-1275	miR-758
miR-10955-z	miR-677	miR-182-5p	miR-7-5p
miR-27-z	miR-7	miR-370-3p	miR-769-3p
miR-726-y	miR-708	miR-409-5p	miR-769-5p
miR-137-y	miR-744	miR-516b-5p	miR-7857-3p
miR-103-y	miR-758	miR-520g-3p	miR-802
miR-210-y	miR-759	miR-940	miR-874
miR-107-z	miR-760-3p	miR-188-5p	miR-885-3p
miR-456-y	miR-760-5p	miR-206	miR-885-5p
miR-146-y	miR-761	miR-6732-5p	miR-9
miR-16-x	miR-763	miR-34b-3p	miR-9-1
miR-200-x	miR-764	miR-4443	miR-9-2
miR-9277-z	miR-767	miR-4636	miR-92a
miR-1664-y	miR-769	miR-513b-5p	miR-92b-3p
miR-128-y	miR-873	miR-744-3p	miR-92b-5p
miR-23-x	miR-874	miR-942-3p	miR-935
miR-4286-z	miR-875	miR-196a-5p	miR-95
miR-153-y	miR-876	miR-2355-3p	miR-96-5p
miR-192-x	miR-877	miR-330-5p	miR-9784-5p
miR-429-z	miR-885	miR-452-5p	miR-9785-5p
miR-22-y	miR-92a	miR-6887-5p	miR-9786-3p
miR-222-x	miR-92b	miR-100-3p	miR-9787-3p
miR-29-y	miR-93	miR-1246	miR-9788-3p
miR-92-z	miR-935	miR-205-3p	miR-9789-3p
miR-143-y	miR-9-3p	miR-219a-2-3p	miR-9790-3p
miR-429-y	miR-940	miR-323b-3p	miR-9791-3p
miR-6608-y	miR-95	miR-33b-3p	miR-9792-5p
miR-222-y	miR-9-5p	miR-543	miR-9793-5p
miR-34-x	miR-96	miR-545-5p	miR-9794-3p
miR-150-x	miR-98	miR-548j-5p	miR-9799-3p
miR-6412-z	miR-99a-3p	miR-769-3p	miR-98
miR-10-y	miR-99a-5p	miR-1271-5p	miR-99a-3p
miR-9226-x	miR-99b	miR-190a-5p	miR-99a-5p
miR-210-z	let-7a-3p	miR-196b-3p	miR-99b
miR-26-z		miR-3074-5p	miR-99b
miR-211-z		miR-3591-5p
miR-196-x		miR-374b-3p
miR-338-x		miR-548b-3p
miR-24-z		miR-570-3p
miR-221-y		miR-6877-5p
miR-15-x		miR-1226-5p
miR-135-y		miR-1277-3p
miR-20-x		miR-1283
miR-138-x		miR-129-5p
miR-151-x		miR-4473
miR-235-y		miR-4709-3p
miR-10174-y		miR-4773
miR-375-y		miR-5010-3p
miR-7550-z		miR-129-2-3p
miR-7-y		miR-130b-5p
miR-458-y		miR-181a-3p
miR-28-z		miR-190b
miR-5100-z		miR-199a-3p
miR-12292-x		miR-210-5p
miR-200-z		miR-34b-5p
miR-219-z		miR-3613-5p
miR-30-z		miR-411-5p
miR-152-y		miR-548e-3p
miR-103-z		miR-559
miR-1552-x		miR-618
miR-1895-z		miR-197-5p
miR-215-x		miR-378c
miR-7911-x		miR-654-3p
miR-1329-x		miR-6715a-3p
miR-214-y		miR-1185-2-3p
miR-187-z		miR-1287-5p
miR-199-y		miR-2276-5p
miR-993-x		miR-3664-3p
miR-1456-x		miR-4423-3p
miR-17-x		miR-548e-5p
miR-202-y		miR-615-3p
miR-3120-y		miR-6764-3p
miR-92-x		miR-6862-5p
miR-153-x		miR-766-3p
miR-221-z		miR-1343-3p
miR-139-y		miR-139-3p
miR-455-x		miR-23a-5p
miR-56-x		miR-320d
miR-187-x		miR-3605-3p
miR-31-x		miR-3911
miR-7448-y		miR-3928-3p
miR-106-y		miR-491-5p
miR-191-y		miR-503-5p
miR-72-x		miR-520d-3p
miR-98-x		miR-576-5p
miR-107-y		miR-624-3p
miR-128-z		miR-3161
miR-19-y		miR-3619-3p
miR-191-z		miR-374b-5p
miR-219-y		miR-432-5p
miR-99-y		miR-4450
miR-10926-z		miR-4695-5p
bantam-y		miR-548d-3p
miR-218-z		miR-627-5p
miR-456-z		miR-6851-5p
miR-460-x		miR-199b-3p
miR-57-x		miR-219a-1-3p
miR-12281-y		miR-296-3p
miR-187-y		miR-411-3p
miR-3971-z		miR-449c-5p
miR-122-x		miR-521
miR-18-x		miR-7844-5p
miR-138-y		miR-873-5p
miR-2797-z		miR-1254
miR-216-x		miR-128-1-5p
miR-3963-z		miR-15a-3p
miR-12223-y		miR-223-3p
miR-9-x		miR-23b-5p
miR-1736-y		miR-4683
miR-18-y		miR-505-3p
miR-2184-x		miR-506-3p
miR-7975-z		miR-7114-5p
		let-7e-3p
		miR-1306-5p
		miR-145-3p
		miR-183-3p
		miR-18b-3p
		miR-3124-5p
		miR-3127-3p
		miR-3940-3p
		miR-4750-5p
		miR-4787-3p
		miR-548aq-3p
		let-7f-1-3p
		miR-181c-3p
		miR-199a-5p
		miR-3613-3p
		miR-3939
		miR-4474-3p
		miR-4651
		miR-4734
		miR-4800-5p
		miR-4802-5p
		miR-516a-5p
		miR-518a-3p
		miR-519c-5p
		miR-548d-5p
		miR-548z
		miR-551b-5p
		miR-6761-5p
		miR-6810-5p
		miR-92a-1-5p
		miR-1249
		miR-130b-3p
		miR-142-3p
		miR-3141
		miR-3943
		miR-4690-3p
		miR-4802-3p
		miR-548l
		miR-625-3p
		miR-877-5p
		miR-185-3p
		miR-18a-3p
		miR-3064-5p
		miR-4510
		miR-4658
		miR-514a-3p
		miR-515-5p
		miR-7108-5p
		miR-92a-2-5p
