# Supplementary material for: Extracellular vesicle-coupled miRNA profiles of chicken seminal plasma and their potential interaction with recipient cells
Source: Poult Sci. 2023 Sep 12;102(12):103099. doi: 10.1016/j.psj.2023.103099 (PMC10563059; doi:10.1016/j.psj.2023.103099)
Supplement: Supplementary file 3 [file mmc3.xlsx]

## Sheet: Table S3
Supplementary Table S3 The target genes in the sperm and sperm storage tubules
miRNA	target gene in the sperm	miRNA	target gene in the sperm storage tubules
gga-miR-10a-5p	MT4	gga-miR-2954	Ppan
gga-miR-10a-5p	NF2	gga-miR-10b-5p	SLC16A3
miR-10-x	NF2	gga-miR-10a-5p	SLC16A3
gga-miR-92-3p	GOT1	miR-10-x	SLC16A3
gga-miR-22-3p	LHX6	novel-m0001-3p	ABCA13
gga-miR-200a-3p	NDUFA2	gga-miR-22-3p	Ovos
gga-miR-125b-5p	DNAJC15	gga-miR-22-3p	Ovos
gga-miR-10b-5p	NF2	gga-miR-2954	NTN3
gga-miR-2954	GRPR	miR-10-x	CCDC80
novel-m0001-3p	GRPR	gga-miR-22-3p	IL12B
gga-miR-92-3p	RPL15	gga-miR-22-3p	MMP23B
gga-miR-200a-3p	HN1	gga-miR-148a-3p	ELOVL3
gga-miR-148a-3p	DYNLT1	gga-miR-22-3p	DDAH1
gga-miR-148a-3p	EEF1B2	gga-miR-125b-5p	SLC16A3
gga-miR-22-3p	RPS21	miR-100-z	NLGN3
miR-100-z	SOHO-1	miR-100-z	NLGN3
gga-miR-92-3p	GNB2L1	miR-100-z	NLGN3
gga-miR-2954	PLK2	miR-100-z	NLGN3
gga-miR-148a-3p	RPL21	gga-miR-181a-5p	A2ML1
gga-miR-22-3p	ENO1	novel-m0001-3p	TAF1B
gga-miR-22-3p	RPL8	gga-miR-146c-5p	ALG9
gga-miR-181a-5p	RPS7	gga-miR-148a-3p	BKJ
gga-miR-22-3p	ATP5C1	gga-miR-10a-5p	SFTPA1
gga-miR-92-3p	RPS14	gga-let-7f-5p	SERPINB10B
gga-miR-148a-3p	SPC25	gga-miR-148a-3p	LDB3
novel-m0001-3p	MRPS17	miR-100-z	CYP2W1
novel-m0001-3p	MRPS17	gga-let-7f-5p	SERPINB10B
gga-miR-125b-5p	SRSF7	novel-m0001-3p	MMP23B
novel-m0001-3p	MRPS17	gga-let-7a-5p	ACSL6
gga-miR-200a-3p	PFKP	gga-let-7j-5p	ACSL6
gga-miR-200a-3p	PFKP	gga-let-7f-5p	ACSL6
gga-miR-200a-3p	RPS3	miR-10-x	TNIP2
gga-miR-22-3p	ENO1	gga-miR-22-3p	HNMT
gga-miR-200a-3p	OTX2	gga-miR-26a-2-5p	ICOS
gga-miR-92-3p	RPS14	gga-miR-26a-2-5p	ICOS
gga-miR-30a-5p	RIC3	gga-miR-26a-2-5p	DPP7
gga-let-7f-5p	EIF2S3	novel-m0001-3p	B3GAT1L
gga-miR-10b-5p	MT4	gga-miR-22-3p	Kazald1
gga-miR-30d	RIC3	gga-let-7a-5p	SERPINB10B
miR-10-x	SKP1	gga-let-7j-5p	SERPINB10B
gga-miR-10a-5p	SPC25	gga-miR-22-3p	SYT6
gga-miR-148a-3p	DYNLT1	gga-let-7a-5p	A2ML1
gga-miR-148a-3p	RPL11	gga-let-7j-5p	A2ML1
gga-miR-181a-5p	FAM126A	gga-miR-22-3p	LRP11
gga-miR-181a-5p	FAM126A	gga-miR-181a-5p	STK17A
gga-miR-22-3p	TMEM199	gga-let-7a-5p	SERPINB10B
gga-miR-10a-5p	RPL15	gga-let-7j-5p	SERPINB10B
gga-let-7f-5p	BEGAIN	gga-miR-22-3p	Kazald1
miR-10-x	SKP1	gga-miR-125b-5p	CCDC80
gga-let-7a-5p	BEGAIN	gga-miR-22-3p	PTPRT
gga-let-7j-5p	BEGAIN	gga-miR-22-3p	PTPRT
gga-miR-10b-5p	SKP1	gga-miR-22-3p	PTPRT
gga-miR-30a-5p	PPID	gga-miR-10b-5p	SFTPA1
gga-miR-148a-3p	RPS21	gga-miR-22-3p	ACSL5
gga-miR-148a-3p	ZSWIM7	gga-miR-200a-3p	RCAN1
gga-let-7b	EIF2S3	gga-miR-181a-5p	TAF1B
gga-miR-200a-3p	GNG4	gga-miR-200a-3p	RCAN1
gga-miR-30d	PPID	gga-miR-26a-5p	DPP7
gga-let-7b	BEGAIN	gga-let-7f-5p	A2ML1
gga-miR-148a-3p	ZSWIM7	gga-miR-21-5p	STK35
gga-miR-10b-5p	SPC25	gga-miR-22-3p	PMP22
gga-miR-22-3p	CALR3	gga-miR-148a-3p	pol
gga-miR-22-3p	ENO1	gga-miR-200a-3p	TAF1B
gga-miR-21-5p	MLF1	gga-miR-200b-3p	SDC2
gga-miR-21-5p	MLF1	gga-miR-148a-3p	BKJ
gga-miR-10b-5p	SKP1	gga-miR-22-3p	ACSL5
gga-miR-125b-5p	SOHO-1	gga-miR-26a-5p	ICOS
gga-miR-92-3p	FNTA	gga-miR-26a-5p	ICOS
gga-miR-2954	SUGT1	gga-miR-26a-5p	A2ML1
gga-miR-21-5p	FAM126A	gga-miR-26a-2-5p	PPP2R3B
gga-miR-21-5p	FAM126A	gga-miR-26a-2-5p	A2ML1
gga-miR-92-3p	GLT8D1	gga-miR-22-3p	STK35
gga-miR-22-3p	ZC3H15	gga-miR-148a-3p	HACL1
gga-miR-200a-3p	HAUS2	gga-miR-22-3p	SRGAP1
novel-m0001-3p	A4GALT	gga-miR-26a-2-5p	KLF15
gga-miR-10b-5p	SEC13	miR-10-x	HNMT
gga-miR-181a-5p	ALDH8A1	gga-let-7b	TNIP2
gga-miR-10b-5p	SEC13	novel-m0001-3p	ICOS
gga-miR-200a-3p	PFKP	novel-m0001-3p	ICOS
gga-miR-146c-5p	TEKT1	gga-miR-125b-5p	PSMC3IP
gga-miR-148a-3p	RPL21	novel-m0001-3p	QPCT
gga-miR-30a-5p	RPS21	gga-miR-10b-5p	ACE
gga-miR-148a-3p	NDUFB10	gga-miR-125b-5p	PSMC3IP
gga-miR-200b-3p	GRPR	gga-miR-181a-5p	SRGAP1
gga-miR-200b-3p	GLIPR1L2	gga-miR-200b-3p	HACL1
gga-miR-200b-3p	GLIPR1L2	novel-m0001-3p	KLF15
gga-miR-10a-5p	DDX4	novel-m0001-3p	Slc7a9
gga-miR-22-3p	IDI1	gga-miR-26a-2-5p	HSD17B11
gga-miR-148a-3p	SDR42E2	miR-10-x	ICOS
novel-m0001-3p	NEMF	gga-miR-21-5p	STK35
gga-let-7f-5p	KIF24	gga-miR-148a-3p	PDZK1IP1
gga-miR-181a-5p	UHMK1	gga-miR-92-3p	TAF1B
gga-miR-200a-3p	HSP90AA1	gga-miR-200b-3p	CCDC80
gga-miR-10a-5p	RPL35	gga-miR-22-3p	CYP2W1
gga-miR-200b-3p	GLIPR1L2	gga-miR-26a-5p	PPP2R3B
gga-miR-2954	SDR42E2	gga-let-7a-5p	MMP23B
gga-miR-181a-5p	ZC3H15	gga-let-7f-5p	MMP23B
gga-miR-200b-3p	RSRC2	gga-let-7f-5p	ICOS
gga-miR-146c-5p	DNAJC15	gga-let-7f-5p	TNIP2
gga-miR-200b-3p	RSRC2	gga-let-7f-5p	ICOS
gga-miR-22-3p	ATP6V1D	gga-let-7f-5p	ICOS
novel-m0001-3p	RPL29	gga-let-7j-5p	MMP23B
gga-miR-181a-5p	CYSLTR2	gga-miR-10a-5p	SDC2
gga-miR-22-3p	ENO1	gga-miR-10a-5p	ACCS
gga-miR-200a-3p	RPL21	gga-miR-10a-5p	Tmem52
gga-miR-10b-5p	RPL32	gga-miR-10a-5p	PTPRT
gga-miR-200a-3p	RIC3	gga-miR-10a-5p	DIO2
gga-miR-10a-5p	RPL32	gga-miR-10a-5p	PTPRT
gga-miR-181a-5p	VDAC2	gga-miR-10a-5p	PTPRT
gga-miR-148a-3p	TH	gga-miR-10a-5p	ACCS
gga-miR-10a-5p	SEC13	gga-miR-10b-5p	SDC2
gga-miR-26a-5p	SYCP3	gga-miR-10b-5p	ACCS
gga-miR-10a-5p	SEC13	gga-miR-10b-5p	Tmem52
gga-miR-10b-5p	RPL35	gga-miR-10b-5p	PTPRT
gga-miR-125b-5p	RPL4	gga-miR-10b-5p	A2ML1
gga-miR-10b-5p	DDX4	gga-miR-10b-5p	DIO2
novel-m0001-3p	NME2	gga-miR-10b-5p	PTPRT
gga-miR-10a-5p	RPL30	gga-miR-10b-5p	PTPRT
gga-miR-10b-5p	RPL30	gga-miR-10b-5p	ACCS
gga-miR-26a-2-5p	RTFDC1	gga-miR-125b-5p	SYT6
gga-miR-26a-2-5p	SYCP3	gga-miR-125b-5p	B3GAT1L
gga-miR-148a-3p	A4GALT	gga-miR-125b-5p	Slc7a9
gga-miR-200a-3p	A4GALT	gga-miR-125b-5p	cdc42se2-b
gga-miR-148a-3p	ATP5G3	gga-miR-146c-5p	HSD17B11
novel-m0001-3p	ATP6V1G1	gga-miR-146c-5p	CCDC80
gga-miR-148a-3p	BCAP29	gga-miR-146c-5p	QPCT
gga-miR-21-5p	CALR3	gga-miR-146c-5p	PPFIBP2
gga-miR-21-5p	CALR3	gga-miR-148a-3p	MMP23B
gga-miR-26a-2-5p	CAPZB	gga-miR-148a-3p	PARD6B
gga-miR-26a-5p	CAPZB	gga-miR-148a-3p	B3GAT1L
gga-miR-26a-2-5p	CCNH	gga-miR-148a-3p	RCAN1
gga-miR-26a-5p	CCNH	gga-miR-148a-3p	BKJ
gga-miR-100-5p	CHIR-AB1	gga-miR-148a-3p	LRP11
gga-miR-10a-5p	CLEC3A	gga-miR-148a-3p	TMSB4X
gga-miR-10b-5p	CLEC3A	gga-miR-148a-3p	RCAN1
gga-miR-181a-5p	COPS3	gga-miR-148a-3p	COL6A3
gga-miR-10a-5p	CYSLTR2	gga-miR-148a-3p	PPFIBP2
gga-miR-10b-5p	CYSLTR2	gga-miR-148a-3p	ALPK2
gga-miR-22-3p	CYSLTR2	gga-miR-148a-3p	BKJ
gga-miR-181a-5p	DNAJC15	gga-miR-148a-3p	COL6A3
gga-miR-148a-3p	DTD1	gga-miR-148a-3p	COL6A3
gga-miR-10a-5p	EEF1B2	gga-miR-181a-5p	HNMT
gga-miR-10b-5p	EEF1B2	gga-miR-181a-5p	B3GAT1L
gga-miR-200b-3p	EIF2S3	gga-miR-181a-5p	ABCA13
gga-miR-30a-5p	EIF2S3	gga-miR-181a-5p	KLF15
gga-miR-30d	EIF2S3	gga-miR-181a-5p	DIO2
gga-miR-148a-3p	FAM126A	gga-miR-191-5p	BKJ
gga-miR-200a-3p	FAM126A	gga-miR-191-5p	Cd200
gga-miR-200b-3p	FAM126A	gga-miR-200a-3p	MMP23B
gga-miR-26a-5p	FAM126A	gga-miR-200a-3p	PPP2R3B
gga-miR-148a-3p	FAM126A	gga-miR-200a-3p	KLF15
gga-miR-200a-3p	FAM126A	gga-miR-200a-3p	FAM81B
gga-miR-200b-3p	FAM126A	gga-miR-200b-3p	MMP23B
gga-miR-26a-5p	FAM126A	gga-miR-200b-3p	CA10
gga-miR-200a-3p	FBXO7	gga-miR-200b-3p	SERPINI1
novel-m0001-3p	FBXO7	gga-miR-200b-3p	SRGAP1
gga-miR-26a-2-5p	GLT8D1	gga-miR-200b-3p	HNMT
gga-miR-26a-5p	GLT8D1	gga-miR-200b-3p	RCAN1
gga-miR-10a-5p	GNB2L1	gga-miR-200b-3p	TBX22
gga-miR-10b-5p	GNB2L1	gga-miR-200b-3p	IGF2
gga-miR-200a-3p	GNG4	gga-miR-200b-3p	QPCT
gga-miR-200a-3p	GNG4	gga-miR-200b-3p	CYP2W1
gga-miR-200a-3p	GNG4	gga-miR-200b-3p	RCAN1
gga-miR-26a-2-5p	GRIK2	gga-miR-200b-3p	ALPK2
gga-miR-26a-5p	GRIK2	gga-miR-200b-3p	CA10
gga-miR-181a-5p	GTF2A1L	gga-miR-21-5p	RCAN1
gga-miR-200a-3p	H2AFZ	gga-miR-21-5p	ABCA13
gga-miR-2954	HN1	gga-miR-21-5p	RCAN1
miR-10-x	HN1	gga-miR-26a-2-5p	IL12B
gga-miR-92-3p	HOXA11	gga-miR-26a-2-5p	ICOS
gga-miR-148a-3p	HSP90AA1	gga-miR-26a-2-5p	SRGAP1
gga-miR-181a-5p	HSP90AA1	gga-miR-26a-2-5p	CRYZL1
gga-miR-10a-5p	HSPA4L	gga-miR-26a-5p	IL12B
gga-miR-10b-5p	HSPA4L	gga-miR-26a-5p	SRGAP1
gga-miR-200a-3p	HSPE1	gga-miR-26a-5p	HSD17B11
gga-miR-21-5p	LDHB	gga-miR-26a-5p	HACL1
gga-miR-146c-5p	LHX6	gga-miR-26a-5p	CRYZL1
gga-miR-191-5p	NDUFAF4	gga-miR-26a-5p	KLF15
gga-miR-200a-3p	NDUFC2	gga-miR-2954	ALPK2
gga-miR-148a-3p	NFU1	gga-miR-30a-5p	ALG9
gga-miR-181a-5p	NME5	gga-miR-30a-5p	DIO2
gga-miR-181a-5p	NME5	gga-miR-30a-5p	TAF1B
gga-miR-181a-5p	NME5	gga-miR-30d	ALG9
gga-miR-2954	NMUR2	gga-miR-30d	SERPINI1
gga-miR-148a-3p	PARP12	gga-miR-30d	ROPN1L
gga-miR-30a-5p	PARP12	gga-miR-30d	ROPN1L
gga-miR-30d	PARP12	gga-miR-30d	ROPN1L
gga-miR-200b-3p	PAX6	gga-miR-30d	DIO2
gga-miR-200b-3p	PAX6	gga-miR-30d	TAF1B
gga-miR-200b-3p	PAX6	gga-miR-92-3p	ELOVL3
gga-miR-200b-3p	PAX6	gga-miR-92-3p	BKJ
gga-miR-200b-3p	PAX6	gga-miR-92-3p	ABCA13
novel-m0001-3p	PFKP	gga-miR-92-3p	ALPK2
gga-miR-181a-5p	PSMC2	gga-miR-92-3p	FAM151B
gga-miR-30d	ROPN1L	miR-10-x	RCAN1
gga-miR-30d	ROPN1L	miR-10-x	RCAN1
gga-miR-30d	ROPN1L	miR-10-x	ICOS
gga-miR-10b-5p	RPL15	miR-10-x	ICOS
gga-miR-200a-3p	RPL21	novel-m0001-3p	TNIP2
gga-miR-2954	RPL21
gga-miR-30a-5p	RPL30
gga-miR-30d	RPL30
gga-miR-10a-5p	RPL35
gga-miR-10b-5p	RPL35
gga-miR-148a-3p	RPL35
gga-miR-200b-3p	RPL35
gga-miR-30a-5p	RPL35A
gga-miR-30d	RPL35A
gga-miR-125b-5p	RPL9
gga-miR-200a-3p	RPL9
gga-miR-148a-3p	RPS14
gga-miR-148a-3p	RPS14
gga-miR-200a-3p	RPS15A
gga-miR-30d	RPS21
gga-miR-148a-3p	RPS24
gga-miR-148a-3p	RPS24
novel-m0001-3p	RPS24
gga-miR-26a-5p	RTFDC1
gga-miR-148a-3p	SKP1
gga-miR-200a-3p	SKP1
gga-miR-26a-2-5p	SLC10A2
gga-miR-26a-5p	SLC10A2
gga-miR-181a-5p	SPATA17
gga-miR-30d	SYCE3
gga-miR-30d	SYCE3
gga-miR-30a-5p	UHMK1
gga-miR-30a-5p	UHMK1
gga-miR-200a-3p	UQCRFS1
gga-miR-181a-5p	VBP1
gga-miR-200a-3p	WEE1
gga-miR-92-3p	WEE1
gga-miR-26a-2-5p	ZC3H15
gga-miR-26a-5p	ZC3H15
gga-miR-30a-5p	ZPBP
gga-miR-30d	ZPBP
